# Supplementary material for: Helical Hybrid Nanostructure Based on Chiral M13 Bacteriophage via Evaporation-Induced Three-Dimensional Process
Source: Nanomaterials (Basel). 2024 Jul 16;14(14):1208. doi: 10.3390/nano14141208 (PMC11280118; doi:10.3390/nano14141208)
Supplement: Supplementary file 1 [file nanomaterials-14-01208-s001.zip]

Archive with 1 entries (1 files):
- nanomaterials-3081905-supplementary.pdf
